# Supplementary material for: Regulation of Tumor Apoptosis of Poriae cutis-Derived Lanostane Triterpenes by AKT/PI3K and MAPK Signaling Pathways In Vitro
Source: Nutrients. 2023 Oct 13;15(20):4360. doi: 10.3390/nu15204360 (PMC10610537; doi:10.3390/nu15204360)
Supplement: Supplementary file 1 [file nutrients-15-04360-s001.zip]

Archive with 1 entries (1 files):
- nutrients-2640781-supplementary.pdf
